# Supplementary material for: Bacterial Evolutionary Precursors of Eukaryotic Copper–Zinc Superoxide Dismutases
Source: Mol Biol Evol. 2021 May 22;38(9):3789–803. doi: 10.1093/molbev/msab157 (PMC8382915; doi:10.1093/molbev/msab157)
Supplement: msab157_Supplementary_Data [file msab157_supplementary_data.zip]

Archive with 4 entries (4 files):
- Bacterial E-type SOD - Supplementary.pdf
- Supplementary dataset 1 - Cyanobacterium bacterium QH_1_48_107.xlsx
- Supplementary dataset 2 - Rickettsiales bacterium TMED131.xlsx
- Supplementary dataset 3 - Bacteroidetes bacterium GWA2_30_7.xlsx
