# Supplementary material for: Bacterial Evolutionary Precursors of Eukaryotic Copper–Zinc Superoxide Dismutases
Source: Mol Biol Evol. 2021 May 22;38(9):3789–803. doi: 10.1093/molbev/msab157 (PMC8382915; doi:10.1093/molbev/msab157)
Supplement: msab157_Supplementary_Data [file msab157_supplementary_data.zip › Supplementary dataset 1 - Cyanobacterium bacterium QH_1_48_107.xlsx]

## Sheet: Sheet1
Contig	Cb Acc.	Bacterial protein accession No.	Bacterial Protein Score	Non-bacterial protein accession No.	Non-bacterial Score	Kingdom	Taxid	Score difference	Notes
PXPJ01000001.1	PSO57930	WP_190778528	2376	YP_537056	1868	Eukaryota	2788	508
PXPJ01000002.1	PSO57842	WP_015228477	1402	YP_009545938	1264	Eukaryota	1789788	138
PXPJ01000003.1	PSO57810	WP_006102695	471	XP_020599181	218	Eukaryota	78828	253
PXPJ01000004.1	PSO57796	WP_015226484	1399	WP_172363960	799	Archaea	2735871	600
PXPJ01000005.1	PSO57753	WP_190490672	1084	WP_014587630	637	Archaea	301375	447
PXPJ01000006.1	PSO57705	WP_015188638	677	XP_002180104	318	Eukaryota	556484	359
PXPJ01000007.1	Not annotated	WP_015145637	415	XP_009828098	264	Eukaryota	112090	151
PXPJ01000008.1	PSO57670	WP_190646732	508	NP_720276	284	Viruses	173443	224
PXPJ01000009.1	PSO57654	WP_085436089	518	YP_009293877	395	Eukaryota	28023	123
PXPJ01000010.1	PSO57636	WP_105013619	884	YP_009551191	518	Eukaryota	2506143	366
PXPJ01000011.1	PSO57617	WP_106169094	205	WP_167783697	89	Archaea	2419781	116
PXPJ01000012.1	PSO57590	WP_175561119	753	WP_058582856	523	Archaea	1514971	230
PXPJ01000013.1	PSO57541	WP_044210272	1836	XP_031280707	1412	Eukaryota	55513	424
PXPJ01000014.1	PSO57528	WP_096384954	844	XP_013753872	470	Eukaryota	461836	374
PXPJ01000015.1	PSO57485	WP_083602379	659	WP_076430175	206	Archaea	553468	453
PXPJ01000016.1	PSO57468	WP_036478005	426	XP_005783619	260	Eukaryota	280463	166
PXPJ01000017.1	PSO57444	WP_071880596	619	WP_097297339	511	Archaea	2035255	108
PXPJ01000018.1	PSO57352	WP_096379890	911	YP_009531140	529	Eukaryota	1928728	382
PXPJ01000019.1	PSO57328	WP_171814937	912	YP_002049076	743	Eukaryota	39717	169
PXPJ01000020.1	PSO57307	WP_096564486	769	YP_002049351	386	Eukaryota	39717	383
PXPJ01000021.1	PSO57279	WP_190490079	799	YP_002049500	577	Eukaryota	39717	222
PXPJ01000022.1	PSO57214	WP_015227177	1392	NP_001333972	979	Eukaryota	4577	413
PXPJ01000023.1	PSO57147	WP_190411609	1069	XP_024368229	690	Eukaryota	3218	379
PXPJ01000024.1	PSO57120	WP_015143961	689	XP_024356689	389	Eukaryota	3218	300
PXPJ01000025.1	PSO57091	WP_015143585	1351	WP_187147582	547	Archaea	497727	804
PXPJ01000026.1	PSO57062	WP_015184436	895	XP_024369490	680	Eukaryota	3218	215
PXPJ01000027.1	PSO57029	WP_146296939	535	YP_009293879	406	Eukaryota	28023	129
PXPJ01000028.1	PSO56973	WP_041780987	518	YP_009244639	413	Eukaryota	60925	105
PXPJ01000029.1	PSO56957	WP_017314612	645	WP_110271725	461	Archaea	41673	184
PXPJ01000030.1	PSO56912	WP_190499403	449	XP_005708907	221	Eukaryota	130081	228
PXPJ01000031.1	PSO56890	WP_190682926	909	WP_158059359	555	Archaea	2650975	354
PXPJ01000032.1	PSO56870	WP_073601433	1377	YP_002049133	769	Eukaryota	39717	608
PXPJ01000033.1	PSO56797	WP_099701084	893	YP_001019158	644	Eukaryota	3144	249
PXPJ01000034.1	PSO56755	WP_022608916	462	WP_013194394	392	Archaea	2322	70
PXPJ01000035.1	PSO56722	WP_104545062	1417	XP_022234533	1145	Eukaryota	7282	272
PXPJ01000036.1	PSO56647	WP_190497624	516	YP_002049073	314	Eukaryota	39717	202
PXPJ01000037.1	PSO56613	WP_190817806	1154	YP_009530408	525	Eukaryota	1928728	629
PXPJ01000038.1	PSO56597	WP_041393634	695	WP_155914814	241	Archaea	1379702	454
PXPJ01000039.1	PSO56572	WP_190760646	745	WP_167783080	376	Archaea	2419781	369
PXPJ01000040.1	PSO56550	WP_172642229	456	XP_015584055	295	Eukaryota	3988	161
PXPJ01000041.1	PSO52572	WP_026721239	932	WP_048085211	298	Archaea	2162	634
PXPJ01000042.1	PSO56489	WP_054469891	346	XP_020228800	190	Eukaryota	3821	156
PXPJ01000043.1	PSO56447	WP_026733360	891	YP_009344534	830	Eukaryota	289753	61
PXPJ01000044.1	PSO56417	WP_052562784	288	WP_058938503	224	Archaea	227598	64
PXPJ01000045.1	PSO56401	WP_190779451	560	XP_020179023	254	Eukaryota	169297	306
PXPJ01000046.1	PSO56357	WP_015180676	647	YP_009293916	459	Eukaryota	28023	188
PXPJ01000047.1	PSO56309	WP_075895826	691	WP_097299405	405	Archaea	2035255	286
PXPJ01000048.1	PSO56292	WP_018398879	690	WP_019176155	228	Archaea	1080712	462
PXPJ01000049.1	PSO56266	WP_015180849	796	WP_082091123	240	Archaea	1434099	556
PXPJ01000050.1	PSO56251	WP_190499257	1056	WP_167781331	752	Archaea	2419781	304
PXPJ01000051.1	PSO56236	WP_015194758	780	YP_002048695	500	Eukaryota	39717	280
PXPJ01000052.1	PSO56207	WP_106370420	429	YP_851185	378	Viruses	340435	51
PXPJ01000053.1	PSO56175	WP_016874494	916	YP_009530644	607	Eukaryota	1928728	309
PXPJ01000054.1	PSO56157	WP_190534069	881	YP_009530996	734	Eukaryota	1928728	147
PXPJ01000055.1	PSO56141	WP_190497982	456	YP_002049094	191	Eukaryota	39717	265
PXPJ01000056.1	PSO56111	WP_190410966	778	WP_048061247	398	Archaea	145262	380
PXPJ01000057.1	PSO56075	WP_102179959	606	WP_048124775	302	Archaea	170861	304
PXPJ01000058.1	PSO56061	WP_006103360	1027	XP_005846743	711	Eukaryota	554065	316
PXPJ01000059.1	PSO56045	WP_015182709	621	WP_062400438	134	Archaea	2197	487
PXPJ01000060.1	PSO56017	WP_190802038	592	XP_029507285	225	Eukaryota	8023	367
PXPJ01000061.1	PSO56007	WP_006104091	842	WP_175265757	574	Archaea	2224	268
PXPJ01000062.1	PSO55964	WP_096384991	498	WP_048091277	324	Archaea	1392998	174
PXPJ01000063.1	PSO55951	WP_190531379	1412	YP_002048815	808	Eukaryota	39717	604
PXPJ01000064.1	PSO55898	WP_044206896	1127	YP_009530347	752	Eukaryota	1928728	375
PXPJ01000065.1	PSO55877	WP_181929182	735	XP_019150854	411	Eukaryota	35883	324
PXPJ01000066.1	PSO55867	WP_045872983	477	XP_003390750	245	Eukaryota	400682	232
PXPJ01000067.1	PSO55790	WP_015227505	596	YP_009313116	462	Eukaryota	1077399	134
PXPJ01000068.1	PSO55766	WP_155748933	670	WP_129113607	535	Archaea	1727652	135
PXPJ01000069.1	PSO55708	WP_190495274	520	WP_011250530	173	Archaea	311400	347
PXPJ01000070.1	PSO55693	WP_015182917	560	XP_016609040	230	Eukaryota	645134	330
PXPJ01000071.1	PSO55655	WP_179064850	641	XP_024390193	495	Eukaryota	3218	146
PXPJ01000072.1	PSO55636	WP_190501471	379	YP_002048849	234	Eukaryota	39717	145
PXPJ01000073.1	PSO55616	WP_168536239	156	WP_048106361	122	Archaea	2208	34
PXPJ01000074.1	PSO55579	WP_044492188	1026	WP_167783943	804	Archaea	2419781	222
PXPJ01000075.1	PSO55545	WP_146294182	739	XP_006683311	310	Eukaryota	684364	429
PXPJ01000076.1	Not annotated	NET86976	355	WP_008162956	142	Archaea	388259	213
PXPJ01000077.1	PSO55482	WP_073599853	776	WP_048091822	410	Archaea	565033	366
PXPJ01000078.1	PSO55463	WP_099699658	716	XP_018006241	380	Eukaryota	294128	336
PXPJ01000079.1	PSO55452	WP_002748320	524	YP_009530703	327	Eukaryota	1928728	197
PXPJ01000080.1	PSO55439	WP_073601697	863	YP_002049250	495	Eukaryota	39717	368
PXPJ01000081.1	PSO55414	WP_015172171	1543	WP_167781406	733	Archaea	2419781	810
PXPJ01000082.1	PSO55394	WP_096594336	566	WP_048085641	426	Archaea	2162	140
PXPJ01000083.1	PSO55378	WP_007309333	249	XP_005650806	79.7	Eukaryota	574566	169.3
PXPJ01000084.1	PSO55365	WP_018399644	954	WP_013195620	552	Archaea	2322	402
PXPJ01000085.1	PSO55267	WP_015226909	1263	WP_009365379	639	Archaea	693851	624
PXPJ01000086.1	PSO55238	WP_015954196	642	YP_009531109	485	Eukaryota	1928728	157
PXPJ01000087.1	Not annotated	OPZ51795	106	XP_020980766	97.8	Eukaryota	130453	8.2
PXPJ01000088.1	PSO55182	WP_190936467	1222	WP_077075950	541	Archaea	1673428	681
PXPJ01000089.1	PSO55123	WP_015181435	1095	YP_002049097	919	Eukaryota	39717	176
PXPJ01000090.1	PSO55092	WP_190502144	970	XP_024379223	728	Eukaryota	3218	242
PXPJ01000091.1	PSO55075	WP_146296654	363	YP_002049349	311	Eukaryota	39717	52
PXPJ01000092.1	PSO55050	WP_104548803	956	XP_005708392	677	Eukaryota	130081	279
PXPJ01000093.1	PSO55034	WP_106371621	511	WP_167783969	400	Archaea	2419781	111
PXPJ01000094.1	PSO55000	WP_190778062	1201	WP_097298604	607	Archaea	2035255	594
PXPJ01000095.1	PSO54974	WP_190502633	1192	WP_013327964	606	Archaea	54120	586
PXPJ01000096.1	PSO54947	WP_015226749	528	YP_009297400	463	Eukaryota	35151	65
PXPJ01000097.1	PSO54910	WP_190502426	1540	YP_002049029	963	Eukaryota	39717	577
PXPJ01000098.1	PSO54890	WP_073599603	583	XP_005703368	315	Eukaryota	130081	268
PXPJ01000099.1	PSO54870	WP_073592933	103	YP_009035267	42.7	Viruses	1486660	60.3
PXPJ01000100.1	PSO54858	WP_085433105	585	WP_136687337	205	Archaea	2559573	380
PXPJ01000101.1	PSO54838	WP_041781461	924	YP_009237377	635	Eukaryota	1134705	289
PXPJ01000102.1	PSO54785	WP_006100644	773	XP_022000459	580	Eukaryota	4232	193
PXPJ01000103.1	PSO54734	WP_146294961	1393	YP_002049018	907	Eukaryota	39717	486
PXPJ01000104.1	PSO54718	WP_146296549	873	XP_008907845	315	Eukaryota	761204	558
PXPJ01000105.1	PSO54708	WP_015226473	1229	YP_009530446	700	Eukaryota	1928728	529
PXPJ01000106.1	PSO54681	WP_190443679	811	WP_156095882	426	Archaea	1495336	385
PXPJ01000107.1	PSO54668	WP_019508739	375	YP_002049046	350	Eukaryota	39717	25
PXPJ01000108.1	PSO54637	WP_049768696	494	WP_174264876	528	Archaea	413810	-34
PXPJ01000109.1	PSO54556	WP_012598365	877	YP_009159181	609	Eukaryota	77931	268
PXPJ01000110.1	PSO54518	WP_008177951	1002	YP_002049502	598	Eukaryota	39717	404
PXPJ01000111.1	PSO54477	WP_155749619	810	YP_009530365	631	Eukaryota	1928728	179
PXPJ01000112.1	PSO54422	WP_073597809	881	YP_009504722	764	Eukaryota	1489483	117
PXPJ01000113.1	PSO54364	WP_015227954	939	YP_009530965	634	Eukaryota	1928728	305
PXPJ01000114.1	PSO54353	WP_015143499	944	XP_009492891	341	Eukaryota	691883	603
PXPJ01000115.1	PSO54323	WP_110988449	1074	WP_042684504	676	Archaea	660064	398
PXPJ01000116.1	PSO54315	WP_103138381	1340	WP_124960653	716	Bacteria	2496117	624
PXPJ01000117.1	PSO54261	WP_041780268	489	WP_167880865	240	Archaea	1201011	249
PXPJ01000118.1	PSO54233	WP_015225454	1515	XP_020438905	1136	Eukaryota	670386	379
PXPJ01000119.1	PSO54206	WP_190490129	1024	WP_048195598	482	Archaea	2226	542
PXPJ01000120.1	PSO54173	WP_073598355	1046	YP_001293618	786	Eukaryota	52970	260
PXPJ01000121.1	PSO54141	WP_008179299	1006	WP_048091557	530	Archaea	1392998	476
PXPJ01000122.1	PSO54098	WP_146295200	734	YP_009530326	525	Eukaryota	1928728	209
PXPJ01000123.1	PSO54045	WP_106169334	126	WP_048183955	113	Archaea	38027	13
PXPJ01000124.1	PSO54030	WP_073599877	525	YP_009530797	395	Eukaryota	1928728	130
PXPJ01000125.1	PSO54003	WP_146294406	1498	YP_002048893	1079	Eukaryota	39717	419
PXPJ01000126.1	PSO53986	WP_155752430	478	WP_089821014	455	Archaea	660520	23
PXPJ01000127.1	Not annotated	WP_013334941	434	WP_048049980	141	Archaea	2209	293
PXPJ01000128.1	PSO53925	WP_070390949	740	YP_001019161	647	Eukaryota	3144	93
PXPJ01000129.1	PSO53899	WP_073600408	526	WP_048088504	257	Archaea	1392998	269
PXPJ01000130.1	PSO53866	WP_008178190	1149	XP_004994381	687	Eukaryota	946362	462
PXPJ01000131.1	PSO53828	WP_015225564	885	YP_009530475	671	Eukaryota	1928728	214
PXPJ01000132.1	PSO53785	WP_176428826	2496	YP_009531049	516	Eukaryota	1928728	1980
PXPJ01000133.1	PSO53765	WP_026086184	382	WP_167781119	97.4	Archaea	2419781	284.6
PXPJ01000134.1	PSO53747	WP_046278403	506	XP_015070660	228	Eukaryota	28526	278
PXPJ01000135.1	PSO53715	WP_006100378	1118	WP_116420450	766	Archaea	13773	352
PXPJ01000136.1	PSO53691	WP_190496284	484	YP_009530907	333	Eukaryota	1928728	151
PXPJ01000137.1	PSO53667	WP_190820476	494	WP_013799651	187	Archaea	2189	307
PXPJ01000138.1	PSO53630	WP_015956611	1388	YP_002049399	1061	Eukaryota	39717	327
PXPJ01000139.1	PSO53602	WP_190524709	959	WP_180707967	337	Bacteria	338	622
PXPJ01000141.1	PSO53570	WP_073598606	346	XP_001691954	191	Eukaryota	3055	155
PXPJ01000142.1	PSO53550	WP_169220804	1107	XP_002953691	920	Eukaryota	3068	187
PXPJ01000143.1	PSO53487	WP_012597522	745	XP_005706147	588	Eukaryota	130081	157
PXPJ01000144.1	PSO53465	WP_015144135	837	YP_002048880	231	Eukaryota	39717	606
PXPJ01000145.1	PSO53425	WP_015142135	543	XP_007461737	353	Eukaryota	118797	190
PXPJ01000146.1	PSO53396	WP_015171853	915	WP_049971390	717	Archaea	453847	198
PXPJ01000147.1	PSO53382	WP_190525272	898	XP_005650388	700	Eukaryota	574566	198
PXPJ01000148.1	PSO53353	WP_094671101	914	XP_021982779	543	Eukaryota	4232	371
PXPJ01000149.1	PSO53294	WP_098074418	902	WP_056934908	219	Archaea	55802	683
PXPJ01000150.1	PSO53272	WP_096561720	806	YP_009530491	556	Eukaryota	1928728	250	CuZnSOD PSO53277
PXPJ01000151.1	PSO53177	WP_006104219	581	WP_048156650	344	Archaea	1434099	237
PXPJ01000152.1	PSO53157	WP_017325863	333	XP_018012561	147	Eukaryota	294128	186
PXPJ01000153.1	PSO53127	WP_015224964	781	WP_058946527	290	Archaea	1674923	491
PXPJ01000154.1	PSO53088	WP_190778210	963	WP_167781126	782	Archaea	2419781	181
PXPJ01000155.1	PSO53025	WP_015226668	1093	YP_009051076	697	Eukaryota	130081	396
PXPJ01000156.1	PSO52997	WP_190758806	664	XP_004685119	432	Eukaryota	143302	232
PXPJ01000157.1	Not annotated	WP_036487626	298	WP_015791300	73.6	Archaea	83171	224.4
PXPJ01000158.1	PSO52931	WP_190498279	827	XP_002507317	479	Eukaryota	296587	348
PXPJ01000159.1	PSO52905	WP_096571056	581	WP_148701109	119	Archaea	1459637	462
PXPJ01000160.1	PSO52897	WP_073600573	530	YP_002049329	345	Eukaryota	39717	185
PXPJ01000161.1	PSO52843	WP_015182882	892	WP_058982583	111	Archaea	1765057	781
PXPJ01000162.1	PSO52872	WP_168570057	1492	YP_009420363	1308	Eukaryota	173977	184
PXPJ01000163.1	PSO56439	WP_045052806	914	YP_002049534	384	Eukaryota	39717	530
PXPJ01000164.1	PSO52853	WP_190442003	425	XP_001692084	266	Eukaryota	3055	159
PXPJ01000165.1	PSO52846	WP_190500185	598	XP_024393320	380	Eukaryota	3218	218
PXPJ01000166.1	PSO52834	WP_085432664	556	YP_008873417	76.6	Viruses	1308863	479.4
PXPJ01000167.1	PSO52832	WP_015225070	229	WP_136361308	137	Archaea	2242	92
PXPJ01000168.1	PSO52820	WP_190501035	928	YP_002049093	539	Eukaryota	39717	389
PXPJ01000169.1	PSO52800	WP_169216917	459	WP_048173299	199	Archaea	1483600	260
PXPJ01000170.1	PSO52794	WP_159580808	863	XP_022836070	659	Eukaryota	69820	204
PXPJ01000171.1	PSO52783	WP_113808495	503	WP_004056247	432	Archaea	2252	71
PXPJ01000172.1	PSO52761	WP_014560381	297	WP_148702293	271	Archaea	1582439	26
PXPJ01000173.1	PSO52738	WP_015224558	678	YP_009530603	597	Eukaryota	1928728	81
PXPJ01000174.1	PSO52702	WP_190678943	838	YP_009530567	671	Eukaryota	1928728	167
PXPJ01000175.1	PSO52689	WP_146295831	748	YP_002048921	621	Eukaryota	39717	127
PXPJ01000176.1	PSO52686	WP_015226764	1505	XP_002988985	1183	Eukaryota	88036	322
PXPJ01000177.1	PSO52683	WP_073597855	1818	WP_048127727	1421	Archaea	1434102	397
PXPJ01000178.1	PSO52667	WP_016874963	774	WP_089384449	339	Archaea	63740	435
PXPJ01000179.1	PSO52649	WP_075903953	316	YP_009530413	167	Eukaryota	1928728	149
PXPJ01000181.1	PSO52608	WP_073598269	290	YP_005089878	187	Eukaryota	3159	103
PXPJ01000182.1	PSO52578	WP_013325242	1998	YP_009530355	1733	Eukaryota	1928728	265
PXPJ01000183.1	PSO52539	WP_190529208	548	WP_167899939	332	Archaea	1638259	216
PXPJ01000184.1	PSO52523	WP_015225864	1120	YP_009370265	862	Eukaryota	1070855	258
PXPJ01000185.1	PSO52515	WP_192220713	417	XP_014624477	167	Eukaryota	3847	250
PXPJ01000186.1	PSO52507	WP_013321313	1018	XP_006590476	391	Eukaryota	3847	627
PXPJ01000187.1	PSO52498	WP_052490336	99.8	WP_048051290	70.5	Archaea	1036677	29.3
PXPJ01000188.1	PSO52473	WP_015180960	1188	YP_002048728	841	Eukaryota	39717	347
PXPJ01000189.1	PSO52458	WP_073628899	518	XP_007451464	275	Eukaryota	118797	243
PXPJ01000190.1	PSO52440	WP_190645792	1310	WP_074370433	721	Archaea	118126	589
PXPJ01000191.1	PSO52431	WP_018395888	1631	WP_048195078	1113	Archaea	2226	518
PXPJ01000192.1	PSO52408	WP_016868052	702	WP_011991367	381	Archaea	358766	321
PXPJ01000193.1	PSO52399	WP_190465006	922	XP_024536602	445	Eukaryota	88036	477
PXPJ01000194.1	PSO52376	WP_015143235	1425	XP_002507035	846	Eukaryota	296587	579
PXPJ01000195.1	PSO52366	WP_006102883	1312	WP_172362037	499	Archaea	2735871	813
PXPJ01000196.1	PSO52348	WP_190463931	1219	WP_013099975	503	Archaea	67760	716
PXPJ01000197.1	PSO52329	WP_015229609	990	YP_009530434	664	Eukaryota	1928728	326
PXPJ01000198.1	PSO52290	WP_146295515	1977	XP_017134369	1025	Eukaryota	30023	952
PXPJ01000199.1	PSO52243	WP_106544445	1098	WP_160133355	774	Archaea	2162894	324
PXPJ01000200.1	PSO52230	WP_088894125	825	YP_009545985	759	Eukaryota	1789788	66
PXPJ01000201.1	PSO52216	WP_157453193	303	WP_157197321	239	Archaea	2322	64
PXPJ01000202.1	PSO52205	WP_015144205	452	XP_002973662	286	Eukaryota	88036	166
PXPJ01000203.1	PSO52190	WP_015228574	370	YP_009531032	222	Eukaryota	1928728	148
PXPJ01000204.1	PSO52181	WP_087592553	413	WP_174589763	179	Archaea	1175444	234
PXPJ01000205.1	PSO52160	WP_015144845	805	YP_009530558	427	Eukaryota	1928728	378
PXPJ01000206.1	PSO52145	WP_190474841	534	XP_003039540	344	Eukaryota	660122	190
PXPJ01000207.1	PSO52133	WP_190416331	224	XP_017004962	190	Eukaryota	29030	34
PXPJ01000208.1	PSO52114	WP_104545985	1061	YP_002048923	902	Eukaryota	39717	159
PXPJ01000209.1	PSO52091	WP_190417381	1143	XP_005821613	735	Eukaryota	905079	408
PXPJ01000210.1	PSO52056	WP_106216602	959	WP_056934166	729	Archaea	55802	230
PXPJ01000211.1	PSO52040	WP_009546396	728	WP_165160784	454	Archaea	1679093	274
PXPJ01000212.1	PSO52022	WP_015226002	729	YP_009530702	495	Eukaryota	1928728	234
PXPJ01000213.1	PSO51997	WP_190501206	529	YP_009504688	410	Eukaryota	1489483	119
PXPJ01000214.1	PSO51982	WP_015144218	1384	YP_002049366	999	Eukaryota	39717	385
PXPJ01000215.1	PSO51969	WP_146296627	928	YP_002049189	706	Eukaryota	39717	222
PXPJ01000216.1	PSO51955	WP_013321725	1296	WP_072561954	1014	Archaea	2177	282
PXPJ01000217.1	PSO51941	WP_190944064	389	XP_017462413	225	Eukaryota	28612	164
PXPJ01000218.1	PSO51922	WP_190489554	829	YP_002048886	479	Eukaryota	39717	350
PXPJ01000219.1	PSO51881	WP_190526008	738	YP_002048675	455	Eukaryota	39717	283
PXPJ01000220.1	PSO51873	WP_190773720	448	XP_015871260	210	Eukaryota	326968	238
PXPJ01000221.1	PSO51857	WP_190641491	597	YP_002049486	490	Eukaryota	39717	107
PXPJ01000222.1	PSO51845	WP_073601211	613	XP_024538229	343	Eukaryota	88036	270
PXPJ01000223.1	PSO51819	WP_006619635	603	WP_013898921	476	Archaea	39669	127
PXPJ01000224.1	PSO51805	WP_071106480	768	YP_009530932	439	Eukaryota	1928728	329
PXPJ01000225.1	PSO51784	WP_096580501	925	YP_002049319	700	Eukaryota	39717	225
PXPJ01000226.1	PSO51760	WP_015954993	1317	XP_022839229	139	Eukaryota	70448	1178
PXPJ01000227.1	PSO51746	WP_104548776	1174	WP_112094422	724	Archaea	680118	450
PXPJ01000228.1	PSO51735	WP_144054432	1314	XP_017544789	446	Eukaryota	42514	868
PXPJ01000229.1	PSO51715	WP_009788130	672	WP_048094009	551	Archaea	1392998	121
PXPJ01000230.1	PSO51695	WP_190958827	1239	WP_012899136	741	Archaea	570267	498
PXPJ01000231.1	PSO51683	WP_190417998	1015	YP_002049035	746	Eukaryota	39717	269
PXPJ01000232.1	PSO51668	WP_065710302	578	YP_009530683	533	Eukaryota	1928728	45
PXPJ01000233.1	PSO51656	WP_016879073	1209	WP_013683035	818	Archaea	58290	391
PXPJ01000234.1	PSO51639	WP_146294380	1831	XP_022835197	662	Eukaryota	69820	1169
PXPJ01000235.1	PSO51624	WP_015186550	751	XP_003113238	225	Eukaryota	31234	526
PXPJ01000236.1	PSO51616	WP_026097967	384	YP_009844796	315	Viruses	2557579	69
PXPJ01000237.1	PSO51596	WP_073600481	917	YP_002049090	721	Eukaryota	39717	196
PXPJ01000238.1	Not annotated	WP_144871195.1	1401	WP_012898985	664	Archaea	570267	737
PXPJ01000239.1	PSO51543	WP_015954274	489	XP_002181870	254	Eukaryota	556484	235
PXPJ01000240.1	PSO51494	WP_006098388	1256	WP_174570511	712	Archaea	1906665	544
PXPJ01000241.1	PSO51445	WP_190535891	1876	WP_011695624	848	Archaea	2224	1028
PXPJ01000242.1	PSO51409	WP_015228121	364	XP_001712441	294	Eukaryota	464988	70
PXPJ01000243.1	Not annotated	WP_026097967	555	YP_009844796	456	Viruses	2557579	99
PXPJ01000244.1	PSO51365	WP_146296849	1587	YP_009530733	1201	Eukaryota	1928728	386
PXPJ01000245.1	PSO51327	WP_170861381	113	WP_129115386	106	Archaea	1727652	7
PXPJ01000246.1	PSO51302	WP_041393148	180	WP_172361926	83.6	Archaea	2735871	96.4
PXPJ01000247.1	Not annotated	WP_088894135	176	XP_022994224	137	Eukaryota	3661	39
PXPJ01000248.1	PSO51219	WP_015142372	652	YP_009530771	378	Eukaryota	1928728	274
PXPJ01000249.1	PSO51170	WP_190630240	669	WP_048118535	455	Archaea	2207	214
PXPJ01000250.1	PSO51083	WP_012598084	879	NP_001316094	657	Eukaryota	79200	222
PXPJ01000251.1	PSO51030	WP_146294820	927	WP_067053170	587	Archaea	488124	340
PXPJ01000252.1	PSO50996	WP_087541793	2363	YP_009531028	1922	Eukaryota	1928728	441
PXPJ01000253.1	PSO50944	WP_041596103	1466	YP_009546037	1137	Eukaryota	1789788	329
PXPJ01000254.1	PSO50867	WP_146294701	570	YP_002049100	284	Eukaryota	39717	286
PXPJ01000255.1	PSO50825	WP_015230412	1045	YP_002049118	650	Eukaryota	39717	395
PXPJ01000256.1	PSO50773	WP_190813951	1620	XP_015687972	796	Eukaryota	103944	824
PXPJ01000257.1	PSO50735	WP_073595318	698	YP_009217697	620	Viruses	1357715	78
PXPJ01000258.1	PSO50703	WP_190676135	1912	WP_048047672	1424	Archaea	2209	488
PXPJ01000259.1	PSO50688	WP_190501844	928	WP_011448852	244	Archaea	2203	684
PXPJ01000260.1	PSO50651	WP_015226090	574	WP_167782176	273	Archaea	2419781	301
PXPJ01000261.1	PSO50636	WP_073600255	1027	WP_096203624	846	Archaea	1392998	181
PXPJ01000262.1	PSO50600	WP_102207739	480	XP_024400669	270	Eukaryota	3218	210
PXPJ01000263.1	PSO50552	WP_146294937	740	YP_002048687	650	Eukaryota	39717	90
PXPJ01000264.1	PSO50513	WP_190535989	575	WP_048102212	218	Archaea	1293648	357
PXPJ01000265.1	PSO50498	WP_071518855	1228	WP_048093190	706	Archaea	1392998	522
PXPJ01000266.1	PSO50411	WP_155898171	597	XP_005831780	306	Eukaryota	905079	291
PXPJ01000267.1	PSO50404	WP_075898088	789	WP_048090415	525	Archaea	1392998	264
PXPJ01000268.1	PSO50373	WP_096387184	658	WP_137287315	556	Archaea	2558242	102
PXPJ01000269.1	PSO50328	WP_190776420	974	YP_002049017	679	Eukaryota	39717	295
PXPJ01000270.1	PSO50293	WP_015145303	643	XP_001421566	360	Eukaryota	436017	283
PXPJ01000271.1	PSO50264	WP_152217717	994	WP_004048571	634	Archaea	2248	360
PXPJ01000272.1	PSO50256	WP_026097967	396	YP_009844796	324	Viruses	2557579	72
