# Supplementary material for: Bacterial Evolutionary Precursors of Eukaryotic Copper–Zinc Superoxide Dismutases
Source: Mol Biol Evol. 2021 May 22;38(9):3789–803. doi: 10.1093/molbev/msab157 (PMC8382915; doi:10.1093/molbev/msab157)
Supplement: msab157_Supplementary_Data [file msab157_supplementary_data.zip › Supplementary dataset 2 - Rickettsiales bacterium TMED131.xlsx]

## Sheet: Bacterial
Contig No.	Rb Acc.	Bacterial protein accession No.	Bacterial Protein Score	Non-bacterial protein accession No.	Non-bacterial score	Kingdom	Taxid	Difference	Notes
NHGG01000001.1	OUV75760	WP_156715417	153	XP_005714293	125	Eukaryota	2769	28
NHGG01000002.1	OUV83819	WP_108863540	122	YP_009008310	114	Viruses	1340810	8	Synechococcus phage ACG-2014h
NHGG01000003.1	OUV83800	WP_040811462	1165	XP_035463388	379	Eukaryota	52904	786
NHGG01000004.1	OUV83733	WP_008109504	1301	WP_167780809	654	Archaea	2419781	647
NHGG01000005.1	OUV83644	WP_155327047	1400	WP_167782982	850	Archaea	2419781	550
NHGG01000006.1	OUV83612	WP_154081792	1495	XP_018008197	359	Eukaryota	294128	1136
NHGG01000007.1	OUV83520	WP_164315250	1893	WP_167781209	1325	Archaea	2419781	568
NHGG01000008.1	OUV83494	WP_153997405	1050	YP_008816006	726	Eukaryota	1416941	324
NHGG01000009.1	OUV83449	WP_153890288	637	XP_022778291	364	Eukaryota	50429	273
NHGG01000010.1	OUV83354	WP_084052909	251	YP_009173262	478	Viruses	455364	-227	Note 1: Chrysochromulina ericina virus
NHGG01000011.1	OUV83308	WP_153999594	1305	XP_022213131	724	Eukaryota	7282	581
NHGG01000012.1	OUV83286	WP_155559684	1173	XP_017118278	696	Eukaryota	30023	477
NHGG01000013.1	OUV83225	WP_154000635	1352	XP_022210238	796	Eukaryota	7282	556
NHGG01000014.1	OUV83193	WP_164315539	1021	XP_017029320	699	Eukaryota	30033	322
NHGG01000015.1	OUV83164	WP_155622376	503	XP_017118303	318	Eukaryota	30023	185
NHGG01000016.1	OUV83103	WP_153890582	748	XP_017118124	486	Eukaryota	30023	262
NHGG01000017.1	OUV82959	WP_154106317	1075	XP_017118120	547	Eukaryota	30023	528
NHGG01000018.1	OUV82807	WP_155622483	940	XP_004253362	718	Eukaryota	4081	222
NHGG01000019.1	OUV82720	WP_164314526	2600	WP_167783419	1639	Archaea	2419781	961
NHGG01000020.1	OUV82626	WP_153997626	831	XP_017041219	655	Eukaryota	30025	176
NHGG01000021.1	OUV82608	WP_028835911	727	WP_182134191	154	Archaea	2109907	573
NHGG01000022.1	OUV82539	WP_093010971	172	XP_017474228	133	Eukaryota	28612	39
NHGG01000023.1	OUV82491	WP_153996904	1544	XP_017127501	1024	Eukaryota	30023	520
NHGG01000024.1	OUV82337	WP_153992858	781	XP_007454224	363	Eukaryota	118797	418
NHGG01000025.1	OUV82315	WP_190513536	789	WP_014405608	266	Archaea	1175444	523
NHGG01000026.1	OUV82149	WP_153999498	717	XP_015662553	414	Eukaryota	157538	303
NHGG01000027.1	OUV82071	WP_108865288	681	YP_007517885	533	Viruses	1283076	148	Pelagibacter phage HTVC008M
NHGG01000028.1	OUV81951	WP_108865053	782	YP_007517923	1073	Viruses	1283076	-291	Pelagibacter phage HTVC008M
NHGG01000029.1	OUV81852	WP_154000060	568	XP_022234621	383	Eukaryota	7282	185
NHGG01000030.1	OUV81679	WP_164315009	1221	XP_017118185	866	Eukaryota	30023	355
NHGG01000031.1	OUV81619	WP_155327592	850	XP_017134366	516	Eukaryota	30023	334
NHGG01000032.1	OUV81517	WP_154105927	1071	XP_011860202	598	Eukaryota	411798	473
NHGG01000033.1	OUV81436	WP_153997476	1361	WP_167783276	847	Archaea	2419781	514
NHGG01000034.1	OUV81309	WP_155328153	1003	WP_048085674	501	Archaea	58290	502
NHGG01000035.1	OUV81237	WP_127802448	104	YP_008320305	95.9	Viruses	948071	8.1	Puniceispirillum phage HMO-2011
NHGG01000036.1	OUV81002	WP_155622543	989	XP_022234616	641	Eukaryota	7282	348
NHGG01000037.1	OUV80913	WP_155622521	609	XP_017085828	316	Eukaryota	29029	293
NHGG01000038.1	OUV80852	WP_155326900	1137	WP_167782459	791	Archaea	2419781	346
NHGG01000039.1	OUV80691	WP_155326885	792	XP_017017130	545	Eukaryota	30033	247
NHGG01000040.1	OUV80563	MAE81806	197	WP_178187594	213	Archaea	2511932	-16
NHGG01000041.1	OUV80538	WP_154081807	1439	WP_167783622	721	Archaea	2419781	718
NHGG01000042.1	OUV80288	WP_155558884	1191	XP_022234733	851	Eukaryota	7282	340
NHGG01000043.1	OUV80111	WP_144007472	219	XP_022807022	208	Eukaryota	50429	11
NHGG01000044.1	OUV80088	WP_090820423	122	XP_002499554	105	Eukaryota	296587	17
NHGG01000045.1	OUV79943	WP_133737016	509	XP_001750232	421	Eukaryota	431895	88
NHGG01000046.1	OUV79811	WP_155623103	1177	XP_022778454	705	Eukaryota	50429	472
NHGG01000047.1	OUV79696	WP_155327070	1065	XP_005852435	634	Eukaryota	1093141	431
NHGG01000048.1	OUV79614	WP_155327425	800	XP_022213193	367	Eukaryota	7282	433
NHGG01000049.1	OUV79581	WP_153993281	1939	WP_178189264	1205	Archaea	2511932	734
NHGG01000050.1	OUV79500	WP_154000020	879	XP_017109359	573	Eukaryota	42026	306
NHGG01000051.1	OUV79469	WP_155622512	834	XP_017110162	436	Eukaryota	42026	398
NHGG01000052.1	OUV79414	WP_155327967	1229	WP_167783783	649	Archaea	2419781	580
NHGG01000053.1	OUV79327	WP_106502293	352	YP_002049331	272	Eukaryota	39717	80
NHGG01000054.1	OUV79266	WP_137592579	395	YP_009611942	481	Viruses	2024264	-86	Agrobacterium phage Atu_ph07
NHGG01000055.1	OUV79184	WP_155326588	929	WP_167780973	521	Archaea	2419781	408
NHGG01000056.1	OUV79150	WP_155559324	600	WP_096205270	366	Archaea	1392998	234
NHGG01000057.1	OUV79119	WP_155326761	786	XP_025089360	326	Eukaryota	400727	460
NHGG01000058.1	OUV79064	WP_154000266	856	WP_004055271	332	Archaea	2250	524
NHGG01000059.1	OUV79046	WP_153999986	1053	XP_028410532	667	Eukaryota	151771	386
NHGG01000060.1	OUV79021	WP_155326786	1585	WP_135605081	1041	Archaea	1201013	544
NHGG01000061.1	OUV79019	WP_137592593	328	YP_006987377	369	Viruses	1141136	-41	Cronobacter phage vB_CsaM_GAP32
NHGG01000062.1	OUV79002	WP_164314306	1578	WP_096712613	876	Archaea	51203	702
NHGG01000063.1	OUV78983	WP_155622081	546	XP_017121387	339	Eukaryota	30023	207
NHGG01000064.1	OUV78976	WP_164314760	388	No similar protein	N/A	N/A	N/A	388
NHGG01000065.1	OUV78956	WP_155425029	959	XP_016258696	460	Eukaryota	215243	499
NHGG01000066.1	OUV78941	WP_058495398	356	YP_009811715	258	Viruses	2283029	98	Dickeya phage vB_DsoM_AD1			CuZnSOD OUV78940
NHGG01000067.1	OUV78779	WP_155559476	1242	WP_167783152	860	Archaea	2419781	382
NHGG01000068.1	OUV78771	WP_137592546	149	YP_009611842	201	Viruses	2024264	-52	Agrobacterium phage Atu_ph07
NHGG01000069.1	OUV76760	WP_137592572	532	YP_009599751	496	Viruses	1962671	36	Serratia phage BF
NHGG01000070.1	OUV78536	WP_155405019	532	XP_023297339	369	Eukaryota	7375	163
NHGG01000071.1	OUV78392	WP_155327997	676	XP_011861576	446	Eukaryota	411798	230
NHGG01000072.1	OUV78343	WP_009604918	521	XP_003390399	434	Eukaryota	400682	87
NHGG01000073.1	OUV78015	WP_009605514	728	WP_182016562	525	Bacteria	34022	203
NHGG01000074.1	OUV77972	WP_108865513	305	YP_009325199	271	Viruses	1815521	34	Synechococcus phage S-WAM1
NHGG01000075.1	OUV77648	WP_013045701	590	WP_167782702	347	Archaea	2419781	243
NHGG01000076.1	OUV77628	WP_009605917	929	WP_048062247	565	Archaea	83984	364
NHGG01000077.1	OUV77369	WP_116300910	775	XP_007459977	701	Eukaryota	118797	74
NHGG01000078.1	OUV77154	WP_052329039	185	YP_007518044	65	Viruses	1283076	120	Pelagibacter phage HTVC008M
NHGG01000079.1	OUV77108	WP_109836966	603	XP_018701959	441	Eukaryota	1081104	162
NHGG01000080.1	OUV76988	WP_068356811	789	XP_018006137	427	Eukaryota	294128	362
NHGG01000081.1	OUV76944	WP_164315288	1195	WP_167781535	717	Archaea	2419781	478
NHGG01000082.1	OUV76917	WP_047765465	528	XP_005823068	277	Eukaryota	905079	251
NHGG01000083.1	OUV76875	WP_176332459	643	YP_009777665	561	Viruses	2741073	82	uncultured phage_MedDCM-OCT-S42-C7
NHGG01000084.1	OUV76864	WP_138739852	1244	XP_009279403	493	Eukaryota	9233	751
NHGG01000085.1	OUV76805	WP_172243897	1169	XP_017543259	1137	Eukaryota	42514	32
NHGG01000086.1	OUV76791	WP_009472150	1150	WP_167782691	705	Archaea	2419781	445
NHGG01000087.1	OUV76754	WP_155850869	473	YP_009611863	554	Viruses	2024264	-81	Agrobacterium phage Atu_ph07
NHGG01000088.1	OUV76718	WP_190908609	229	YP_005098343	474	Viruses	756275	-245	Synechococcus phage S-CBS4
NHGG01000089.1	OUV76682	WP_075220854	94.7	YP_009809874	120	Viruses	2283270	-25.3	Caulobacter phage CcrBL9
NHGG01000090.1	OUV76629	WP_190530763	428	YP_007676477	689	Viruses	754041	-261	Synechococcus phage S-RIP1
NHGG01000091.1	OUV76569	WP_067014141	155	YP_009819671	122	Viruses	2484249	33	Vibrio phage VspSw_1
NHGG01000092.1	OUV76519	NBS97399	197	YP_007673142	298	Viruses	754037	-101	Synechococcus phage S-CAM1
NHGG01000093.1	OUV76452	WP_137592605	241	YP_009611735	328	Viruses	2024264	-87	Agrobacterium phage Atu_ph07
NHGG01000094.1	OUV76401	WP_099066500	265	YP_005098311	275	Viruses	756275	-10	Synechococcus phage S-CBS4
NHGG01000095.1	OUV76347	WP_072867511	327	XP_016515339	325	Eukaryota	4097	2
NHGG01000096.1	OUV76294	WP_029455535	648	WP_167781137	285	Archaea	2419781	363
NHGG01000097.1	OUV76240	WP_057794931	846	WP_129114773	299	Archaea	1727652	547
NHGG01000098.1	OUV76184	WP_155622645	1183	XP_003078939	890	Eukaryota	70448	293
NHGG01000099.1	OUV76076	WP_036524097	400	YP_009777649	391	Viruses	2741073	9	uncultured phage_MedDCM-OCT-S42-C7
NHGG01000100.1	OUV75946	WP_181537550	223	XP_005717449	208	Eukaryota	2769	15
NHGG01000101.1	OUV75838	WP_029600923	146	NP_046584	70.9	Viruses	66797	75.1	Bacillus virus SPbeta
NHGG01000102.1	OUV75810	NBO99634	104	XP_020228966	63.2	Eukaryota	3821	40.8
NHGG01000103.1	OUV75760	WP_156715417	153	XP_005714293	125	Eukaryota	2769	28
NHGG01000104.1	OUV81951	WP_108865053	782	YP_007517923	1073	Viruses	1283076	-291	Pelagibacter phage HTVC008M
NHGG01000105.1	OUV75630	WP_028834694	1117	WP_167781042	480	Archaea	2419781	637
NHGG01000106.1	OUV75516	WP_108864636	313	YP_007517993	397	Viruses	1283076	-84	Pelagibacter phage HTVC008M
NHGG01000107.1	OUV75461	WP_185190705	724	XP_008913877	253	Eukaryota	761204	471
NHGG01000108.1	OUV75446	WP_058154347	585	WP_167781201	419	Archaea	2419781	166
NHGG01000109.1	OUV75419	WP_157371341	399	WP_172361632	393	Archaea	2735871	6
NHGG01000110.1	OUV75386	WP_013346397	530	XP_015870636	300	Eukaryota	326968	230
NHGG01000111.1	OUV75352	WP_095725692	337	YP_006906634	335	Viruses	1177632	2	Salmonella phage SSU5
NHGG01000112.1	OUV75290	WP_155622467	808	XP_018006219	495	Eukaryota	294128	313

## Sheet: Sheet3
1	OUV75760.1	WP_156715417.1	153
2	OUV83819.1	WP_108863540.1	122
3	OUV83800.1	WP_040811462.1	1165
4	OUV83733.1	WP_008109504.1	1301
5	OUV83644.1	WP_155327047.1	1400
6	OUV83612.1	WP_154081792.1	1495
7	OUV83520.1	WP_164315250.1	1893
8	OUV83494.1	WP_153997405.1	1050
9	OUV83449.1	WP_153890288.1	637
10	OUV83354.1	WP_084052909.1	251
11	OUV83308.1	WP_153999594.1	1305
12	OUV83286.1	WP_155559684.1	1173
13	OUV83225.1	WP_154000635.1	1352
14	OUV83193.1	WP_164315539.1	1021
15	OUV83164.1	WP_155622376.1	503
16	OUV83103.1	WP_153890582.1	748
17	OUV82959.1	WP_154106317.1	1075
18	OUV82807.1	WP_155622483.1	940
19	OUV82720.1	WP_164314526.1	2600
20	OUV82626.1	WP_153997626.1	831
21	OUV82608.1	WP_028835911.1	727
22	OUV82539.1	WP_093010971.1	172
23	OUV82491.1	WP_153996904.1	1544
24	OUV82337.1	WP_153992858.1	781
25	OUV82315.1	WP_190513536.1	789
26	OUV82149.1	WP_153999498.1	717
27	OUV82071.1	WP_108865288.1	681
28	OUV81951.1	WP_108865053.1	782
29	OUV81852.1	WP_154000060.1	568
30	OUV81679.1	WP_164315009.1	1221
31	OUV81619.1	WP_155327592.1	850
32	OUV81517.1	WP_154105927.1	1071
33	OUV81436.1	WP_153997476.1	1361
34	OUV81309.1	WP_155328153.1	1003
35	OUV81237.1	WP_127802448.1	104
36	OUV81002.1	WP_155622543.1	989
37	OUV80913.1	WP_155622521.1	609
38	OUV80852.1	WP_155326900.1	1137
39	OUV80691.1	WP_155326885.1	792
40	OUV80563.1
41	OUV80538.1	WP_154081807.1	1439
42	OUV80288.1	WP_155558884.1	1191
43	OUV80111.1	WP_144007472.1	219
44	OUV80088.1	WP_090820423.1	122
45	OUV79942.1	WP_155559192.1	737
46	OUV79811.1	WP_155623103.1	1177
47	OUV79696.1	WP_155327070.1	1065
48	OUV79614.1	WP_155327425.1	800
49	OUV79581.1	WP_153993281.1	1939
50	OUV79500.1	WP_154000020.1	879
51	OUV79469.1	WP_155622512.1	834
52	OUV79414.1	WP_155327967.1	1229
53	OUV79326.1	WP_069185849.1	432
54	OUV79266.1	WP_137592579.1	395
55	OUV79184.1	WP_155326588.1	929
56	OUV79150.1	WP_155559324.1	600
57	OUV79119.1	WP_155326761.1	786
58	OUV79064.1	WP_154000266.1	856
59	OUV79046.1	WP_153999986.1	1053
60	OUV79021.1	WP_155326786.1	1585
61	OUV79019.1	WP_137592593.1	328
62	OUV79002.1	WP_164314306.1	1578
63	OUV78983.1	WP_155622081.1	546
64	OUV78976.1	WP_164314760.1	388
65	OUV78956.1	WP_155425029.1	959
66	OUV78941.1	WP_058495398.1	356
67	OUV78779.1	WP_155559476.1	1242
68	OUV78771.1	WP_137592546.1	149
69	OUV76760.1	WP_137592572.1	532
70	OUV78536.1	WP_155405019.1	532
71	OUV78392.1	WP_155327997.1	676
72	OUV78343.1	WP_009604918.1	521
73	OUV78015.1	WP_009605514.1	728
74	OUV77972.1	WP_108865513.1	305
75	OUV77648.1	WP_013045701.1	590
76	OUV77628.1	WP_009605917.1	929
77	OUV77369.1	WP_116300910.1	775
78	OUV77154.1	WP_052329039.1	185
79	OUV77108.1	WP_109836966.1	603
80	OUV76988.1	WP_068356811.1	789
81	OUV76944.1	WP_164315288.1	1195
82	OUV76914.1	WP_009603993.1	721
83	OUV76875.1	WP_176332459.1	643
84	OUV76864.1	WP_138739852.1	1244
85	OUV76805.1	WP_172243897.1	1169
86	OUV76791.1	WP_009472150.1	1150
87	OUV76754.1	WP_155850869.1	473
88	OUV76718.1	WP_190908609.1	229
89	OUV76682.1	WP_075220854.1	94.7
90	OUV76629.1	WP_190530763.1	428
91	OUV76569.1	WP_067014141.1	155
92	OUV76519.1
93	OUV76452.1	WP_137592605.1	241
94	OUV76401.1	WP_099066500.1	265
95	OUV76347.1	WP_133870714.1	318
96	OUV76294.1	WP_029455535.1	648
97	OUV76237.1	WP_068358069.1	900
98	OUV76184.1	WP_155622645.1	1183
99	OUV76076.1	WP_036524097.1	400
100	OUV75946.1	WP_004818051.1	206
101	OUV75838.1	WP_029600923.1	146
102	OUV75810.1
103	OUV75760.1	WP_156715417.1	153
104	OUV81951.1	WP_108865053.1	782
105	OUV75630.1	WP_028834694.1	1117
106	OUV75516.1	WP_108864636.1	313
107	OUV75461.1	WP_185190705.1	724
108	OUV75446.1	WP_058154347.1	585
109	OUV75419.1	WP_157371341.1	399
110	OUV75386.1	WP_013346397.1	530
111	OUV75352.1	WP_095725692.1	337
112	OUV75290.1	WP_155622467.1	808
