# Supplementary material for: Bacterial Evolutionary Precursors of Eukaryotic Copper–Zinc Superoxide Dismutases
Source: Mol Biol Evol. 2021 May 22;38(9):3789–803. doi: 10.1093/molbev/msab157 (PMC8382915; doi:10.1093/molbev/msab157)
Supplement: msab157_Supplementary_Data [file msab157_supplementary_data.zip › Supplementary dataset 3 - Bacteroidetes bacterium GWA2_30_7.xlsx]

## Sheet: NonBacterial
Contig	Bb Acc.	Bacterial protein accession No.	Bacterial Score	Non-bacterial protein accession No.	Non-bacterial score	Kingdom	Taxid	Score Difference	Notes
MENC01000001	OFX62589	WP_062044516	1268	XP_022836195	788	Eukaryota	69820	480
MENC01000002	OFX62542	WP_055268085	550	WP_048111694	330	Archaea	1577791	220
MENC01000003	OFX62490	WP_166366059	734	XP_022835542	607	Eukaryota	69820	127
MENC01000004	Not annotated	WP_187263116	708	WP_112123481	534	Archaea	1789762	174
MENC01000005	OFX62388	WP_166361209	681	XP_004344725	386	Eukaryota	1257118	295
MENC01000006	OFX62363	WP_142451275	246	XP_022836370	213	Eukaryota	69820	33
MENC01000007	OFX62332	WP_075602192	672	XP_018026304	456	Eukaryota	294128	216
MENC01000008	OFX62281	WP_022851114	916	WP_128223224	742	Archaea	2500550	174
MENC01000009	OFX62209	WP_124994358	742	WP_116592598	424	Archaea	190975	318
MENC01000010	OFX62165	WP_051497288	494	WP_109969845	496	Archaea	668570	-2
MENC01000011	OFX62124	WP_013446080	520	XP_018006167	271	Eukaryota	294128	249
MENC01000012	OFX62091	WP_130644278	445	XP_022835963	362	Eukaryota	69820	83
MENC01000013	Not annotated	WP_138530829	1254	XP_027235149	1132	Eukaryota	6689	122
MENC01000014	OFX62037	WP_062044178	842	WP_011498589	439	Archaea	29291	403
MENC01000015	OFX61979	WP_068705461	482	WP_172363991	296	Archaea	2735871	186
MENC01000016	OFX61867	WP_081145569	668	WP_013866516	348	Archaea	155863	320
MENC01000017	OFX61843	WP_158291399	336	XP_018155453	127	Eukaryota	759273	209
MENC01000018	OFX61804	WP_012610984	1170	XP_017118399	700	Eukaryota	30023	470
MENC01000019	OFX61734	WP_131839960	1263	No orthologue	0	N/A	N/A	1263
MENC01000020	OFX61671	WP_158869436	615	WP_172367007	520	Archaea	2735871	95
MENC01000021	OFX61613	WP_168357071	131	XP_001439116	103	Eukaryota	412030	28
MENC01000022	OFX61570	WP_073003041	513	XP_022807010	251	Eukaryota	50429	262	CuZnSOD OFX46851
MENC01000023	OFX61518	WP_166360937	508	WP_014586993	296	Archaea	301375	212
MENC01000024	OFX61502	WP_178515879	542	WP_019176442	527	Archaea	1080712	15
MENC01000025	OFX61465	WP_170830077	456	WP_095645180	198	Archaea	1036679	258
MENC01000026	OFX61396	WP_159820604	343	WP_109942035	259	Archaea	1277351	84
MENC01000027	OFX61374	WP_028981075	430	WP_167783269	157	Archaea	2419781	273
MENC01000028	OFX61307	WP_128979122	279	XP_008189074	192	Eukaryota	7029	87
MENC01000029	OFX61262	WP_106311019	388	XP_018028746	374	Eukaryota	294128	14
MENC01000030	OFX61246	WP_062043685	573	XP_004184581	502	Eukaryota	370355	71
MENC01000031	OFX61160	WP_101259645	385	XP_022213108	256	Eukaryota	7282	129
MENC01000032	OFX61114	WP_020529431	667	WP_109942035	194	Archaea	1277351	473
MENC01000033	OFX61059	WP_062045073	782	WP_167816250	640	Archaea	2527877	142
MENC01000034	OFX61042	WP_166365386	598	WP_167781236	380	Archaea	2419781	218
MENC01000035	OFX60996	WP_127343184	857	No orthologue	0	N/A	N/A	857
MENC01000036	OFX57890	WP_114984226	494	XP_013238537	218	Eukaryota	1485682	276
MENC01000037	OFX60858	WP_190465103	355	XP_004348740	338	Eukaryota	1257118	17
MENC01000038	OFX60810	WP_143473743	1161	XP_023931247	107	Eukaryota	7574	1054
MENC01000039	OFX60750	WP_130685249	112	WP_156916221	87	Archaea	2221	25
MENC01000040	OFX60707	WP_129254104	533	WP_109969000	363	Archaea	668570	170
MENC01000041	Not annotated	WP_106541734	612	WP_048190780	348	Archaea	1495336	264
MENC01000042	OFX60623	WP_092440797	1085	No orthologue	0	N/A	N/A	1085
MENC01000043	OFX60570	WP_062044697	1246	WP_167782104	201	Archaea	2419781	1045
MENC01000044	OFX60384	WP_119440187	819	WP_154808594	559	Archaea	38026	260
MENC01000045	Not annotated	WP_166198799	421	XP_025954380	223	Eukaryota	8790	198
MENC01000046	Not annotated	WP_178516741	448	WP_052379773	168	Archaea	386456	280
MENC01000047	OFX60249	WP_120238656	590	XP_022803884	436	Eukaryota	50429	154
MENC01000048	OFX60196	WP_062044171	1800	WP_013466486	606	Archaea	55802	1194
MENC01000049	OFX60165	WP_017732957	920	WP_089872776	296	Archaea	553466	624
MENC01000050	OFX60128	WP_153630528	575	XP_027235132	482	Eukaryota	6689	93
MENC01000051	Not annotated	WP_062045069	1126	WP_147663548	924	Archaea	2594042	202
MENC01000052	OFX60021	WP_166366614	1030	WP_167815686	855	Archaea	2527877	175
MENC01000053	OFX59968	WP_169654788	442	XP_022835659	416	Eukaryota	69820	26
MENC01000054	OFX59927	WP_160631292	1048	XP_022809022	842	Eukaryota	50429	206
MENC01000055	OFX59862	WP_111446979	677	XP_024968057	402	Eukaryota	59895	275
MENC01000056	OFX59831	WP_052181162	943	XP_011567215	585	Eukaryota	51655	358
MENC01000057	OFX59783	WP_074904937	608	WP_167781668	334	Archaea	2419781	274
MENC01000058	OFX59718	WP_152735662	515	XP_022836131	393	Eukaryota	69820	122
MENC01000059	Not annotated	WP_165586720	589	WP_048169646	97	Archaea	38027	492
MENC01000060	OFX59617	WP_172278755	387	WP_010870699	252	Archaea	2190	135
MENC01000061	OFX59582	WP_171608953	451	XP_020607438	150	Eukaryota	48498	301
MENC01000062	OFX59541	WP_062126752	931	No orthologue	0	N/A	N/A	931
MENC01000063	OFX59511	WP_124397546	647	WP_167783697	87	Archaea	2419781	560
MENC01000064	OFX59478	WP_173076820	874	XP_027235128	663	Eukaryota	6689	211
MENC01000065	OFX59453	WP_106540763	237	XP_003233767	44	Eukaryota	559305	193
MENC01000066	OFX59415	WP_133269214	593	YP_009594053	365	Viruses	1675606	228
MENC01000067	OFX59371	WP_171595796	628	No orthologue	0	N/A	N/A	628
MENC01000068	OFX59334	WP_057953931	979	XP_011566089	107	Eukaryota	51655	872
MENC01000069	OFX59257	WP_127342627	971	WP_144146951	313	Archaea	2588691	658
MENC01000070	OFX59217	WP_106624318	518	XP_023292546	296	Eukaryota	7375	222
MENC01000071	OFX59181	WP_041932277	501	XP_022778815	261	Eukaryota	50429	240
MENC01000072	OFX59106	WP_062039320	1054	XP_009350076	712	Eukaryota	225117	342
MENC01000073	OFX59087	WP_007463646	538	WP_177187952	348	Archaea	487685	190
MENC01000074	OFX59037	WP_156271447	130	WP_091690379	487	Archaea	1353158	-357	nr db search gives 108/141 bacterial hits, Nitrospirae bacterium NIA03044 has score 489
MENC01000075	Not annotated	WP_129171343	481	WP_174448585	223	Archaea	1874277	258
MENC01000076	OFX58967	WP_050701761	564	WP_119815668	503	Archaea	2026714	61
MENC01000077	OFX58907	WP_073040180	162	WP_147663873	122	Archaea	2594042	40
MENC01000078	OFX58837	WP_054722868	603	XP_002671446	404	Eukaryota	744533	199
MENC01000079	OFX58814	WP_141422663	431	WP_169745352	62	Archaea	113653	369
MENC01000080	OFX58768	WP_116975617	298	WP_012106440	242	Archaea	358766	56
MENC01000081	OFX58738	WP_129759118	596	YP_006560838	331	Viruses	1168549	265
MENC01000082	OFX58679	WP_109263985	769	YP_002049370	390	Eukaryota	39717	379
MENC01000083	OFX58641	WP_015905647	295	WP_087036398	254	Archaea	2265	41
MENC01000084	OFX58584	WP_045467640	627	WP_167783696	280	Archaea	2419781	347
MENC01000085	OFX58551	WP_159517370	1343	WP_126450001	424	Archaea	1670455	919
MENC01000086	OFX58526	WP_093329757	169	XP_022836197	145	Eukaryota	69820	24
MENC01000087	OFX58468	WP_052180827	1196	WP_021789862	208	Archaea	1673428	988
MENC01000088	OFX58447	WP_062045321	1289	WP_147663057	665	Archaea	2594042	624
MENC01000089	OFX58407	WP_092437586	966	WP_167816257	434	Archaea	2527877	532
MENC01000090	OFX58345	WP_154199550	746	WP_042705123	445	Archaea	2205	301
MENC01000091	OFX58312	WP_166362032	903	XP_018019598	593	Eukaryota	294128	310
MENC01000092	OFX58280	WP_013445063	839	WP_095643622	568	Archaea	1036679	271
MENC01000093	OFX44560	WP_137997198	436	WP_144143195	449	Archaea	2588693	-13
MENC01000094	OFX58227	WP_131839567	448	XP_022835796	375	Eukaryota	69820	73
MENC01000095	OFX58186	WP_166364616	1097	WP_125740941	574	Archaea	498846	523
MENC01000096	OFX58129	WP_086103625	410	WP_095652106	268	Archaea	2160	142
MENC01000097	OFX58077	WP_167288126	739	XP_020917521	311	Eukaryota	2652724	428
MENC01000098	Not annotated	NOG94650	1174	XP_007447261	872	Eukaryota	118797	302
MENC01000099	OFX58039	WP_159019761	348	XP_022710857	244	Eukaryota	62625	104
MENC01000100	OFX58010	WP_163716885	738	WP_144141625	328	Archaea	2588693	410
MENC01000101	OFX57991	WP_096429161	968	XP_018025908	714	Eukaryota	294128	254
MENC01000102	Not annotated	WP_190324922	785	WP_175265962	125	Archaea	2224	660
MENC01000103	OFX57921	WP_027470669	689	WP_146201241	331	Archaea	668570	358
MENC01000104	OFX57887	WP_138530075	695	WP_094227042	640	Archaea	1874706	55
MENC01000105	OFX57834	WP_124397020	475	WP_048138022	361	Archaea	418008	114
MENC01000106	Not annotated	RLD59102	833	YP_009910809	348	Viruses	2301731	485
MENC01000107	Not annotated	NVO03395	765	XP_023292945	152	Eukaryota	7375	613
MENC01000108	OFX57696	WP_089681123	612	WP_167783697	87	Archaea	2419781	525
MENC01000109	OFX57667	WP_066630084	517	WP_167783106	335	Archaea	2419781	182
MENC01000110	OFX57617	WP_062041144	905	WP_113274919	254	Archaea	29295	651
MENC01000111	OFX57554	WP_150906087	652	WP_091710546	195	Archaea	38026	457
MENC01000112	OFX57535	WP_129714686	648	WP_167781535	380	Archaea	2419781	268
MENC01000113	OFX57457	WP_119438568	582	XP_003282873	435	Eukaryota	5786	147
MENC01000114	OFX57423	WP_132690927	272	WP_091709125	77	Archaea	38026	195
MENC01000115	OFX57404	WP_173076764	697	XP_030573152	595	Eukaryota	47314	102
MENC01000116	OFX57379	WP_014559945	778	XP_004995817	544	Eukaryota	946362	234
MENC01000117	OFX57334	WP_092434550	654	WP_013718928	445	Archaea	2223	209
MENC01000118	OFX57280	WP_159517901	1181	WP_167782528	541	Archaea	2419781	640
MENC01000119	OFX57173	WP_028979565	1090	XP_016247766	167	Eukaryota	569365	923
MENC01000120	OFX57150	WP_173076689	697	YP_009530496	249	Eukaryota	1928728	448
MENC01000121	Not annotated	WP_057951869	508	YP_009701902	100	Viruses	42683	408
MENC01000122	OFX57088	WP_109660291	474	WP_135604787	286	Archaea	1201013	188
MENC01000123	OFX57040	WP_062043030	630	XP_022835978	534	Eukaryota	69820	96
MENC01000124	OFX56973	WP_176226586	110	WP_048139098	113	Archaea	418008	-3
MENC01000125	OFX56916	WP_163305163	355	WP_048134149	290	Archaea	1406512	65
MENC01000126	OFX56895	WP_013996185	1263	WP_013720712	183	Archaea	2223	1080
MENC01000127	OFX56879	WP_133465012	862	XP_014259624	640	Eukaryota	79782	222
MENC01000128	OFX56822	WP_188954293	928	WP_123619673	144	Archaea	2485838	784
MENC01000129	Not annotated	WP_083544703	474	YP_214529	170	Viruses	268746	304
MENC01000130	OFX44759	WP_062039949	1588	WP_048186476	1030	Archaea	877455	558
MENC01000131	OFX56707	WP_068837221	910	XP_018023353	753	Eukaryota	294128	157
MENC01000132	OFX56670	WP_155309460	1137	WP_081810132	288	Archaea	1392998	849
MENC01000133	OFX56598	WP_172345880	877	WP_167782799	687	Archaea	2419781	190
MENC01000134	OFX56583	WP_165366119	453	WP_086907419	92	Archaea	1898749	361
MENC01000135	OFX56547	WP_089080030	470	WP_067073360	311	Archaea	528314	159
MENC01000136	OFX56528	WP_166363114	1110	WP_176964155	565	Archaea	536044	545
MENC01000137	OFX56344	WP_166364540	482	XP_019019743	326	Eukaryota	763406	156
MENC01000138	OFX56257	WP_092439095	771	WP_004590630	565	Archaea	667126	206
MENC01000139	OFX56218	WP_171596276	739	WP_175265757	457	Archaea	2224	282
MENC01000140	Not annotated	WP_103789607	739	WP_175265962	127	Archaea	2224	612
MENC01000141	Not annotated	WP_128149202	623	WP_175265962	125	Archaea	2224	498
MENC01000142	OFX55983	WP_162445169	337	WP_172367062	129	Archaea	2735871	208
MENC01000143	Not annotated	WP_153640856	917	XP_035222573	339	Eukaryota	202533	578
MENC01000144	OFX55530	WP_166922287	999	WP_175265962	255	Archaea	2224	744
MENC01000145	OFX55504	WP_068221687	822	WP_147661168	599	Archaea	2594042	223
MENC01000146	OFX55499	WP_166366384	343	XP_022795639	318	Eukaryota	50429	25
MENC01000147	OFX55472	WP_089285453	394	WP_008083106	366	Archaea	379547	28
MENC01000148	OFX55423	WP_177199847	373	WP_144414018	169	Archaea	2208	204
MENC01000149	Not annotated	WP_163717210	1046	XP_020905863	501	Eukaryota	2652724	545
MENC01000150	OFX55164	WP_173073138	585	XP_022836227	535	Eukaryota	69820	50
MENC01000151	OFX54951	WP_062040760	1046	WP_048091557	233	Archaea	1392998	813
MENC01000152	OFX54940	WP_130857378	298	XP_017032270	160	Eukaryota	30033	138
MENC01000153	OFX54869	WP_154200581	577	WP_020448225	248	Archaea	1406512	329
MENC01000154	Not annotated	WP_013766791	512	WP_052418737	360	Archaea	230356	152
MENC01000155	OFX54749	WP_046691660	155	XP_002506167	142	Eukaryota	296587	13
MENC01000156	OFX54740	WP_119439670	503	WP_011033682	388	Archaea	2209	115
MENC01000157	OFX54594	WP_066628781	947	No orthologue	0	N/A	N/A	947
MENC01000158	Not annotated	WP_165586720	1157	WP_011305968	241	Archaea	2208	916
MENC01000159	OFX54518	WP_156195968	208	WP_072358185	88	Archaea	39664	120
MENC01000160	OFX54352	WP_142601524	414	WP_172364390	204	Archaea	2735871	210
MENC01000161	OFX54324	WP_027003759	743	WP_077075996	564	Archaea	1673428	179
MENC01000162	OFX54299	WP_172276643	733	WP_004067953	222	Archaea	2265	511
MENC01000163	OFX53939	WP_008618701	716	WP_012966788	610	Archaea	54261	106
MENC01000164	OFX53862	WP_101262440	655	WP_048153048	367	Archaea	230356	288
MENC01000165	OFX53852	WP_143303860	454	XP_018023357	305	Eukaryota	294128	149
MENC01000166	OFX53635	WP_162444819	564	WP_147662923	375	Archaea	2594042	189
MENC01000167	OFX53614	WP_143302413	690	XP_022836576	582	Eukaryota	69820	108
MENC01000168	Not annotated	WP_123120561	394	WP_048042213	275	Archaea	2209	119
MENC01000169	OFX53341	WP_110362249	976	XP_018026316	848	Eukaryota	294128	128
MENC01000170	OFX53241	WP_152732798	367	XP_022835868	335	Eukaryota	69820	32
MENC01000171	OFX53186	WP_120240756	647	XP_005823994	562	Eukaryota	905079	85
MENC01000172	OFX53940	WP_041446399	117	WP_048164943	123	Archaea	971279	-6
MENC01000173	OFX53017	WP_147099226	493	XP_022835929	323	Eukaryota	69820	170
MENC01000174	OFX52981	WP_171594656	603	WP_167885213	181	Archaea	1638262	422
MENC01000175	OFX52914	WP_073853672	618	XP_001230306	425	Eukaryota	180454	193
MENC01000176	Not annotated	WP_053221762	681	WP_175265962	187	Archaea	2224	494
MENC01000177	OFX52826	WP_173076470	561	XP_024976535	291	Eukaryota	59895	270
MENC01000178	OFX52783	WP_093920842	499	WP_012066362	426	Archaea	2187	73
MENC01000179	OFX52774	WP_062038745	766	WP_013142776	255	Archaea	84599	511
MENC01000180	Not annotated	WP_167604560	631	WP_175265962	62	Archaea	2224	569
MENC01000181	OFX52727	WP_076388404	448	WP_048152605	394	Archaea	230356	54
MENC01000182	OFX52634	WP_006928428	603	XP_001617565	208	Eukaryota	45351	395
MENC01000183	Not annotated	WP_010527338	212	WP_095643082	94	Archaea	1036679	118
MENC01000184	OFX52529	WP_170830140	407	WP_176964459	327	Archaea	536044	80
MENC01000185	OFX56805	WP_173076221	325	YP_002300337	89	Viruses	10685	236
MENC01000186	Not annotated	WP_173073924	994	WP_015324989	627	Archaea	101192	367
MENC01000187	OFX52081	WP_069841449	222	XP_022836937	179	Eukaryota	69820	43
MENC01000188	Not annotated	WP_099293778	536	XP_024267062	461	Eukaryota	74940	75
MENC01000189	OFX51950	WP_172278459	692	XP_020430987	485	Eukaryota	670386	207
MENC01000190	OFX51841	WP_154199185	743	XP_022836778	612	Eukaryota	69820	131
MENC01000191	OFX59969	WP_144332220	526	XP_035682689	74	Eukaryota	7739	452
MENC01000192	Not annotated	WP_173073367	2390	XP_023306868	1310	Eukaryota	7375	1080
MENC01000193	OFX51562	WP_172283753	691	WP_096204257	541	Archaea	1392997	150
MENC01000194	OFX51408	WP_106540590	775	WP_072359265	669	Archaea	39664	106
MENC01000195	OFX51316	WP_174595226	258	WP_128506435	689	Archaea	2507075	-431	134/134 BlastX hits are archaeal. Probable archaeal contamination.
MENC01000196	Not annotated	WP_113039613	792	XP_007457266	735	Eukaryota	118797	57
MENC01000197	OFX51004	WP_155172719	371	XP_007464384	121	Eukaryota	118797	250
MENC01000198	OFX50974	WP_066174665	538	WP_154810895	206	Archaea	38026	332
MENC01000199	OFX50905	WP_173072259	704	XP_018022584	296	Eukaryota	294128	408
MENC01000200	OFX50724	WP_178439175	1254	WP_095642923	1083	Archaea	1036679	171
MENC01000201	OFX50504	WP_014453244	526	WP_109159675	344	Archaea	2027460	182
MENC01000202	OFX50274	WP_173073003	892	WP_013195282	325	Archaea	2322	567
MENC01000203	OFX50247	WP_102406975	925	WP_052727304	245	Archaea	38027	680
MENC01000204	OFX49992	WP_062038776	889	WP_015283520	495	Archaea	673860	394
MENC01000205	OFX49911	WP_129255249	657	XP_022710787	549	Eukaryota	62625	108
MENC01000206	OFX49893	WP_158864056	1129	XP_022835651	841	Eukaryota	69820	288
MENC01000207	OFX49763	WP_014682379	310	XP_011015834	143	Eukaryota	75702	167
MENC01000208	OFX51650	WP_130641546	1680	WP_167783420	991	Archaea	2419781	689
MENC01000209	OFX49605	WP_034404873	708	XP_022833622	307	Eukaryota	69820	401
MENC01000210	OFX49592	WP_048922253	504	XP_023294949	74	Eukaryota	7375	430
MENC01000211	Not annotated	WP_101309316	827	WP_008299563	338	Archaea	1170320	489
MENC01000212	OFX49338	WP_110361192	308	WP_042681746	221	Archaea	582419	87
MENC01000213	OFX49285	WP_105045390	461	WP_023844645	280	Archaea	2221	181
MENC01000214	Not annotated	WP_147101004	457	WP_004030949	239	Archaea	2162	218
MENC01000215	Not annotated	WP_123950000	462	XP_015658636	384	Eukaryota	157538	78
MENC01000216	OFX49171	WP_073168243	538	WP_097300053	269	Archaea	2035255	269
MENC01000217	OFX49050	WP_078436131	991	WP_008086018	674	Archaea	379547	317
MENC01000218	OFX48899	WP_142532693	1951	WP_097297416	1441	Archaea	2035255	510
MENC01000219	OFX48727	WP_101259394	432	WP_083804678	286	Archaea	2223	146
MENC01000220	OFX51009	WP_081909609	156	WP_175265962	52	Archaea	2224	104
MENC01000221	Not annotated	WP_156039701	389	XP_002553047	44	Eukaryota	559295	345
MENC01000222	OFX48538	WP_137082214	655	XP_022836469	529	Eukaryota	69820	126
MENC01000223	OFX48514	WP_055431372	596	YP_009004840	300	Viruses	1429768	296
MENC01000224	OFX48404	WP_147099517	443	WP_147661705	252	Archaea	2594042	191
MENC01000225	OFX48275	WP_026627367	282	XP_022807014	231	Eukaryota	50429	51
MENC01000226	OFX48200	WP_191182598	754	XP_022835717	685	Eukaryota	69820	69
MENC01000227	OFX48078	WP_160633521	483	XP_022808564	374	Eukaryota	50429	109
MENC01000228	Not annotated	WP_002695754	1152	XP_013761218	797	Eukaryota	461836	355
MENC01000229	OFX47878	WP_009137653	1247	WP_109967589	1148	Archaea	668570	99
MENC01000230	Not annotated	WP_124317576	551	XP_022809007	275	Eukaryota	50429	276
MENC01000231	OFX47736	WP_166361510	910	XP_001736308	578	Eukaryota	370354	332
MENC01000232	OFX47717	WP_057954278	432	XP_023300752	303	Eukaryota	7375	129
MENC01000233	OFX47506	WP_047448149	265	XP_011016126	177	Eukaryota	75702	88
MENC01000234	OFX47498	WP_173075138	590	XP_022810351	300	Eukaryota	50429	290
MENC01000235	OFX47301	WP_163404478	491	XP_018009012	261	Eukaryota	294128	230
MENC01000236	OFX47282	WP_047452270	600	XP_017791443	218	Eukaryota	597456	382
MENC01000237	OFX47166	WP_092441083	657	XP_011567636	462	Eukaryota	51655	195
MENC01000238	OFX47064	WP_158826027	185	XP_028516346	177	Eukaryota	2652724	8
MENC01000239	OFX47054	WP_169792624	403	WP_095645180	131	Archaea	1036679	272
MENC01000240	OFX46949	WP_166364428	229	WP_095645180	162	Archaea	1036679	67
MENC01000241	OFX46851	WP_129168789	206	XP_022655742	157	Eukaryota	109461	49
MENC01000242	Not annotated	WP_111447131	1739	WP_042693964	1003	Archaea	66851	736
MENC01000243	OFX46745	WP_134248714	699	WP_066955769	679	Archaea	2200	20
MENC01000244	OFX46498	WP_147101104	586	WP_094588829	234	Archaea	1480728	352
MENC01000245	OFX46452	WP_047966758	537	WP_129597819	467	Archaea	2138083	70
MENC01000246	OFX46407	WP_191991653	566	XP_029500803	441	Eukaryota	8023	125
MENC01000247	OFX46187	WP_173073522	825	WP_172361920	605	Archaea	2735871	220
MENC01000248	OFX46088	WP_173075189	730	XP_022836342	614	Eukaryota	69820	116
MENC01000249	OFX45940	WP_158522805	801	WP_082098438	256	Archaea	2644672	545
MENC01000250	Not annotated	WP_119350405	770	WP_167782227	561	Archaea	2419781	209
MENC01000251	OFX45767	WP_055278831	1321	WP_013194263	1014	Archaea	2322	307
MENC01000252	OFX45758	WP_015425291	1192	WP_174568528	464	Archaea	1906665	728
MENC01000253	OFX45685	WP_185741698	676	XP_018025967	487	Eukaryota	294128	189
MENC01000254	OFX45614	WP_022545509	520	XP_004258173	437	Eukaryota	370355	83
MENC01000255	OFX45487	WP_147099884	1230	WP_167816257	449	Archaea	2527877	781
MENC01000256	OFX45464	WP_092440485	712	WP_012618076	290	Archaea	475088	422
MENC01000257	OFX45367	WP_151759684	449	WP_049983525	398	Archaea	1498500	51
MENC01000258	OFX45344	WP_104429732	751	WP_144142515	273	Archaea	2588693	478
MENC01000259	OFX56710	WP_158560408	128	WP_091938283	69	Archaea	487685	59
MENC01000260	Not annotated	WP_144334715	639	WP_174586875	272	Archaea	1906665	367
MENC01000261	OFX44992	WP_166362887	916	XP_010931243	596	Eukaryota	51953	320
MENC01000262	Not annotated	WP_050701619	1320	YP_002048893	691	Eukaryota	39717	629
MENC01000263	OFX44953	WP_095838159	231	XP_022836354	199	Eukaryota	69820	32
MENC01000264	OFX44770	WP_073165614	950	XP_022836384	790	Eukaryota	69820	160
MENC01000265	OFX44757	WP_173075209	949	WP_014012577	773	Archaea	1042877	176
MENC01000266	OFX44732	WP_132220992	580	YP_009882679	201	Viruses	2510464	379
MENC01000267	OFX44638	WP_130644462	1053	WP_048173281	548	Archaea	38027	505
MENC01000268	OFX44550	WP_096427836	783	WP_167783639	331	Archaea	2419781	452
MENC01000269	OFX44302	WP_147098673	457	WP_083902084	202	Archaea	61858	255
MENC01000270	OFX44283	WP_147099130	926	XP_022836388	835	Eukaryota	69820	91
MENC01000271	OFX44264	WP_166360797	666	XP_022809920	380	Eukaryota	50429	286
MENC01000272	OFX44249	WP_116544687	548	XP_022808556	486	Eukaryota	50429	62
MENC01000273	OFX44235	WP_173074006	833	WP_173936008	329	Archaea	1903525	504
MENC01000274	OFX44226	WP_173072352	505	WP_066795553	211	Archaea	1650354	294
MENC01000275	OFX44206	WP_075602845	286	WP_095645180	210	Archaea	1036679	76
MENC01000276	OFX44170	WP_062040895	677	XP_022835841	590	Eukaryota	69820	87
MENC01000277	OFX44144	WP_066223692	835	WP_156586155	576	Archaea	2668072	259
MENC01000278	OFX44089	WP_057953677	900	YP_002049107	452	Eukaryota	39717	448
MENC01000279	OFX44004	WP_166366827	1139	XP_018019562	895	Eukaryota	294128	244
MENC01000280	OFX43889	WP_173073958	509	WP_004068005	413	Archaea	2265	96
MENC01000281	Not annotated	WP_062040422	931	WP_148686838	780	Archaea	1826872	151
MENC01000282	OFX43771	WP_132526183	530	XP_017032285	319	Eukaryota	30033	211
MENC01000283	OFX43735	WP_124992540	432	WP_128694066	277	Archaea	1550565	155
MENC01000284	Not annotated	WP_173074088	383	XP_002509042	297	Eukaryota	296587	86
MENC01000285	OFX43665	WP_013445560	404	WP_109160355	289	Archaea	2027460	115
MENC01000286	OFX43580	WP_106657878	1276	WP_013999298	303	Archaea	39152	973
MENC01000287	OFX43538	WP_057953727	778	XP_001321803	566	Eukaryota	412133	212
MENC01000288	OFX43489	WP_167617655	623	WP_015591688	284	Archaea	1316941	339
MENC01000289	OFX43476	WP_173075514	1852	XP_022833808	1315	Eukaryota	69820	537
MENC01000290	OFX43381	WP_010527758	1053	XP_022836802	868	Eukaryota	69820	185
MENC01000291	OFX43315	WP_026327613	419	XP_028166059	265	Eukaryota	93504	154
MENC01000292	OFX43275	WP_127344557	2727	XP_024267410	119	Eukaryota	74940	2608
MENC01000293	Not annotated	WP_101892668	268	WP_010878838	253	Archaea	2234	15
MENC01000294	OFX43123	WP_062038641	900	XP_017065023	702	Eukaryota	29029	198
MENC01000295	OFX44989	WP_092435576	613	XP_022836024	590	Eukaryota	69820	23
MENC01000296	Not annotated	WP_009280407	1163	WP_175265962	193	Archaea	2224	970
MENC01000297	OFX42885	WP_101358754	343	WP_179368495	174	Archaea	2259672	169
MENC01000298	Not annotated	WP_066759199	856	XP_012195970	442	Eukaryota	695850	414
MENC01000299	OFX42772	WP_068702726	835	XP_018023356	550	Eukaryota	294128	285
MENC01000300	OFX42740	WP_173072427	887	XP_017123424	739	Eukaryota	30023	148
MENC01000301	OFX42666	WP_188651804	543	WP_012965931	355	Archaea	54261	188
MENC01000302	OFX42468	WP_025323419	482	XP_002007636	348	Eukaryota	7230	134
MENC01000303	OFX42414	WP_166363667	1041	WP_174589933	743	Archaea	1175444	298
MENC01000304	OFX42352	WP_129254551	705	XP_018021216	486	Eukaryota	294128	219
MENC01000305	OFX42331	WP_062045253	872	WP_015283938	550	Archaea	673860	322
MENC01000306	OFX42227	WP_062043979	558	WP_020448729	371	Archaea	1406512	187
MENC01000307	OFX42152	WP_110360812	691	WP_167783640	466	Archaea	2419781	225
MENC01000308	OFX42042	WP_107821275	895	XP_005536291	357	Eukaryota	280699	538

## Sheet: Sheet3
XP_022836195.1				HBF88185.1	943
WP_048111694.1				HBF87832.1	939
XP_022835542.1				KAF0198575.1	562
WP_112123481.1				HBF87014.1	960
XP_004344725.1				HBF87326.1	782
XP_022836370.1				HBX51640.1	1134
WP_068961303.1				NVO01107.1	642
WP_128223224.1				PIY04910.1	691
WP_068961571.1				HAF29600.1	911
WP_109969845.1				HBF87729.1	871
XP_018006167.1				HBF87616.1	962
XP_022835963.1				HBF88055.1	3162
XP_027235149.1				HBF87529.1	798
WP_068960032.1				HBF87899.1	1172
WP_068962054.1				HBF89092.1	1979
WP_013866516.1				NOY49573.1	669
XP_018155453.1				NVO03082.1	828
XP_017118399.1				WP_106657878.1	1276
WP_068960955.1				RLD58033.1	420
WP_172367007.1				HAN18589.1	400
WP_068961532.1				HBF88091.1	558
WP_068961690.1				WP_132526183.1	530
WP_014586993.1				PLX10708.1	570
WP_019176442.1				HBF89168.1	1203
WP_095645180.1				HBX53181.1	934
WP_109942035.1				TSA25917.1	875
WP_167783269.1				NLN73790.1	730
WP_006384369.1				HBX53674.1	590
WP_068961043.1				HBF88374.1	517
XP_004184581.1				HBF88378.1	935
XP_022213108.1				NOZ45827.1	555
WP_164740173.1				HBF87858.1	677
WP_167816250.1				HBF88701.1	957
WP_167781236.1				NUM50708.1	557
WP_068961454.1				HBF88582.1	791
XP_013238537.1				NCO55240.1	640
XP_004348740.1				NOZ45876.1	1072
XP_023931247.1				MBA3898610.1	596
WP_156916221.1				HBF87786.1	971
WP_068961047.1				HBF87788.1	1908
WP_068961149.1				WP_073165614.1	950
WP_068961231.1				HBF88695.1	241
WP_068961501.1				HBX51645.1	681
WP_068960431.1				KPL15285.1	953
XP_022835636.1				NOU47707.1	940
XP_022836974.1				NOY36938.1	805
XP_022803884.1				RLD63475.1	707
WP_068960111.1				WP_147099884.1	1230
WP_068961833.1				NSW93308.1	585
WP_068960194.1				HBF89500.1	753
WP_147663548.1				HBF87620.1	1370
WP_068960430.1				HAN18529.1	1348
XP_022835659.1				HBF88909.1	1129
XP_022809022.1				MBC8342997.1	790
WP_068960865.1				HBF88404.1	906
XP_011567215.1				WP_047966758.1	537
WP_167781668.1				MBA4239629.1	609
XP_022836131.1				HBF89252.1	796
WP_068960165.1				RPH32683.1	229
WP_010870699.1				HBF87713.1	774
WP_068961193.1				HBX51872.1	384
WP_068962134.1				WP_159635556.1	397
WP_016902719.1				HBX51648.1	711
WP_068961943.1				HBF88280.1	640
WP_068961413.1				HBF87192.1	565
YP_009594053.1				HBF89081.1	661
WP_068960787.1				NLB86074.1	485
WP_068961894.1				HBF87757.1	1077
XP_022803888.1				HAN18067.1	1252
WP_068960222.1				PKP35690.1	536
XP_022778815.1				TAL80908.1	927
XP_009350076.1				RLD59717.1	297
WP_177187952.1				HBF87262.1	462
WP_068961881.1				HAN79391.1	634
WP_174448585.1				HAN17477.1	687
WP_119815668.1				HAF30029.1	428
WP_147663873.1				MBC8316227.1	2187
WP_068961946.1				NQV77127.1	1168
WP_006322764.1				HBF87344.1	821
WP_012106440.1				HBX51486.1	500
YP_006560838.1				WP_110361192.1	308
YP_002049370.1				HBS86950.1	744
WP_087036398.1				OHB49969.1	863
WP_068960701.1				HBS85266.1	328
WP_126450001.1				HBF89142.1	1217
XP_022836197.1				HBF87711.1	695
WP_068961587.1				RPH31687.1	916
WP_147663057.1				WP_102406975.1	925
XP_022836226.1				MQY79346.1	602
WP_042705123.1				NOU19026.1	646
WP_068961420.1				PKP22079.1	1416
WP_095643622.1				PLX05100.1	792
WP_144143195.1				WP_066174665.1	538
XP_022835796.1				WP_155172719.1	371
WP_068961933.1				HBF88578.1	401
WP_095652106.1				KKT23693.1	662
XP_020917521.1				RLD68435.1	813
XP_022809830.1				PIY03041.1	862
XP_022710857.1				HBF88436.1	1748
WP_068961442.1				HBX50638.1	755
WP_068961714.1				PIX35061.1	756
WP_175265962.1				HBF88895.1	318
WP_146201241.1				HBS89023.1	414
WP_094227042.1				HBF88053.1	613
WP_048138022.1				NLU40380.1	491
WP_068960751.1				HBF89018.1	867
WP_180708043.1				PID87856.1	540
WP_104532906.1				PIE86380.1	587
WP_068959800.1				HBF88893.1	696
WP_068960475.1				HBF89421.1	625
WP_119130371.1				HBF87075.1	510
WP_068961898.1				WP_120240756.1	647
XP_003282873.1				HBF87798.1	382
WP_091709125.1				HBF87848.1	1198
XP_030573152.1				HBF88186.1	719
XP_004995817.1				HFO20521.1	573
WP_068960743.1				HBF89255.1	465
WP_068960152.1				WP_101262440.1	655
WP_068960655.1				PIP54985.1	902
WP_068960832.1				PIP54988.1	211
YP_009701902.1				PLX09722.1	776
WP_135604787.1				HBK82910.1	785
XP_022835978.1				HBX49552.1	447
WP_048139098.1				PKP01068.1	199
WP_048134149.1				NCC98543.1	95.1
WP_013720712.1				PIV62998.1	536
WP_068961448.1				HBF87085.1	361
WP_123619673.1				WP_167963127.1	323
YP_214529.1 pu				HBX50997.1	563
WP_048186476.1				RLD42089.1	301
WP_068959774.1				NVO03865.1	1115
WP_081810132.1				HBF87449.1	594
WP_167782799.1				HBF87204.1	379
WP_086907419.1				HBX52921.1	880
WP_104583815.1				HBF87011.1	375
WP_068960451.1				MAR68700.1	834
WP_068960806.1				HBF89263.1	1802
WP_068959712.1				HBF87574.1	377
WP_175265757.1				WP_171596276.1	739
WP_175265962.1				HBF87634.1	805
WP_175265962.1				HBF88227.1	508
WP_172367062.1				HBF89129.1	1158
WP_068961227.1				HBX50057.1	602
WP_175265962.1				NVN93867.1	438
WP_147661168.1				PIV57790.1	911
XP_022795639.1				PIV59015.1	1189
WP_008083106.1				HBX52655.1	940
WP_095645180.1				HBF88913.1	486
WP_068962057.1				HAF29882.1	374
XP_022836227.1				WP_188954293.1	928
WP_068961944.1				HBF88859.1	926
WP_068960994.1				WP_013996185.1	1263
WP_020448225.1				WP_163305163.1	355
WP_052418737.1				RLE12594.1	115
XP_002506167.1				PLW99551.1	683
WP_011033682.1				WP_109660291.1	474
WP_068961175.1				HBX50622.1	765
WP_011305968.1				NVO01702.1	1118
WP_068961016.1				NBC82079.1	1244
WP_068961767.1				HBF89521.1	682
WP_077075996.1				PIP53633.1	922
WP_004067953.1				HAM99309.1	703
WP_012966788.1				HFW75292.1	253
WP_068961203.1				HBF87254.1	730
WP_068960744.1				HBF87127.1	721
WP_147662923.1				PCI94667.1	726
XP_022836576.1				HBF87568.1	951
WP_048042213.1				HBF88482.1	535
WP_068961304.1				NMC98419.1	900
XP_022835868.1				WP_124397020.1	475
XP_005823994.1				TAL74152.1	744
XP_019859944.1				NLL28749.1	739
XP_022835929.1				HBF88621.1	1215
WP_068961175.1				HBF87175.1	1021
WP_068961500.1				HBL74030.1	759
WP_175265962.1				HBX52727.1	409
WP_068960365.1				WP_167288126.1	739
WP_068960942.1				WP_086103625.1	410
WP_013142776.1				HBF89086.1	1103
WP_175265962.1				HBF89103.1	458
WP_048152605.1				HBF87883.1	901
WP_068960200.1				HBF88327.1	978
WP_095643082.1				HBX53218.1	810
WP_176964459.1				HBF89454.1	1089
YP_002300337.1				MBC34821.1	1342
WP_015324989.1				NOZ46714.1	1190
XP_022836937.1				HAN17903.1	174
XP_024267062.1				HBX50229.1	1469
XP_020430987.1				MBC8487902.1	636
XP_022836778.1				PKL89360.1	307
XP_035682689.1				NWJ50978.1	818
KAF1856442.1				WP_129759118.1	596
WP_096204257.1				NVN93882.1	311
WP_072359265.1				HBF88137.1	667
WP_128506435.1				HAY37898.1	163
WP_119130985.1				WP_050701761.1	564
WP_068961262.1				HEB62189.1	723
WP_068960576.1				OQX81382.1	1096
WP_068961194.1				HBF89343.1	512
WP_095642923.1				HBF87946.1	556
WP_109159675.1				HBF88451.1	1017
WP_068960366.1				HBF87806.1	1185
WP_052727304.1				WP_171595796.1	628
WP_015283520.1				RLA66292.1	665
WP_068961347.1				HBX52622.1	439
XP_022835651.1				HBF89341.1	977
WP_104584110.1				NCB67711.1	1157
WP_068961383.1				HBF89339.1	970
XP_022833622.1				RLD63186.1	428
WP_104532906.1				MBC8486224.1	266
WP_068961263.1				NOQ24038.1	524
WP_042681746.1				TRZ76428.1	635
WP_023844645.1				HBF88546.1	999
WP_004030949.1				HGS28330.1	640
XP_015658636.1				PIV62510.1	1171
WP_068960459.1				MBC7451320.1	457
WP_008086018.1				HBF87013.1	1814
WP_097297416.1				HAN19277.1	1054
WP_083804678.1				NCO54046.1	593
WP_175265962.1				HBF88750.1	1518
XP_002553047.1				HBF89440.1	2004
XP_022836469.1				HBF87863.1	626
YP_009004840.1				WP_119440187.1	819
WP_068961902.1				HBF88872.1	1465
XP_022807014.1				HCT29504.1	1087
XP_022835717.1				MBA4321674.1	553
XP_022808564.1				RLC75217.1	110
XP_013761218.1				WP_143473743.1	1161
WP_109967589.1				NTW32967.1	413
XP_022809007.1				KKS75628.1	872
WP_068961250.1				HBF88777.1	707
XP_023300752.1				NLJ07401.1	829
WP_068961780.1				PCH68280.1	595
XP_022810351.1				HBF88158.1	406
WP_124957130.1				HBX52771.1	611
WP_068961258.1				HBF87158.1	477
XP_011567636.1				MBC7524488.1	408
WP_068961846.1				NOZ46545.1	461
WP_068961819.1				HAP36135.1	395
WP_095645180.1				PIP54973.1	630
XP_022655742.1				TVR74610.1	588
WP_042693964.1				NVO09094.1	565
WP_066955769.1				HBF87469.1	588
WP_095645180.1				WP_158869436.1	615
WP_032496870.1				HBF88351.1	1414
WP_068960127.1				MBC8478097.1	1284
WP_172361920.1				OJW83942.1	687
XP_022836342.1				HBF88570.1	748
WP_082098438.1				NLO42192.1	497
WP_068959781.1				HBF87380.1	1012
WP_068960512.1				WP_130644278.1	445
WP_174568528.1				RLD60254.1	554
WP_068961763.1				WP_051497288.1	494
WP_068961276.1				WP_152733396.1	741
XP_022836226.1				HEC42601.1	1113
WP_012618076.1				HBF87849.1	705
WP_068961516.1				NPA67210.1	247
WP_144142515.1				HAF29252.1	727
WP_091938283.1				HBF88266.1	768
WP_145746806.1				HBH85877.1	663
WP_068960747.1				HBS88801.1	1308
WP_176637696.1
XP_022836354.1
XP_022836384.1
WP_014012577.1
WP_068960216.1
WP_068961017.1
WP_167783639.1
WP_083902084.1
XP_022836388.1
WP_110691922.1
XP_022808556.1
WP_068961266.1
WP_068961415.1
WP_095645180.1
XP_022835841.1
WP_156586155.1
WP_068962158.1
XP_018019562.1
WP_004068005.1
WP_068960781.1
WP_169108779.1
WP_068961772.1
WP_068960882.1
WP_068959846.1
WP_013999298.1
XP_001321803.1
WP_015591688.1
WP_068959748.1
WP_068960906.1
WP_068961239.1
WP_068960162.1
WP_010878838.1
WP_068961345.1
XP_022836024.1
WP_175265962.1
WP_002015983.1
WP_180707997.1
WP_068960140.1
WP_068961247.1
WP_012965931.1
XP_002007636.1
WP_068961226.1
WP_068959928.1
WP_015283938.1
WP_068960086.1
WP_068960989.1
WP_068959716.1
